# Supplementary material for: Actinomyces Produces Defensin-Like Bacteriocins (Actifensins) with a Highly Degenerate Structure and Broad Antimicrobial Activity
Source: J Bacteriol. 2020 Jan 29;202(4):e00529-19. doi: 10.1128/JB.00529-19 (PMC6989792; doi:10.1128/JB.00529-19)
Supplement: Supplemental file 1 [file JB.00529-19-s0001.xlsx]

## Sheet: Sheet1
	Species	Strain ID	Source	Accession	Assembly Level	Bacteriocin predicted by BAGEL
1	Actinomyces bouchesdurhonensis	Marseille-P2825	Human gastric liquid	NZ_FQSA00000000.1	Scaffold	No
2	Actinomyces bovis	NCTC11535	Unknown	NZ_UAPQ00000000.1	Contigs	LAPs, Lanthipeptide_class_II
3	Actinomyces cardiffensis	F0333	Human oral	NZ_AQHZ00000000.1	Scaffold	No
4	Actinomyces coleocanis	DSM15436	Urogentital tract of a Cocker Spaniel dog	NZ_ACFG00000000.1	Scaffold	No
5	Actinomyces culturomici	Marseille-P3575	Human sputum	NZ_UIFX00000000.1	Scaffold	No
6	Actinomyces dentalis	DSM 19115	Human dental abscess	NZ_AUBL00000000.1	Scaffold	No
7	Actinomyces denticolens	DSM 20671	Cow dental plaque	NZ_BDIO00000000.1	Contigs	No
8	Actinomyces denticolens	PA	Cow dental plaque	NZ_MVIW00000000.1	Scaffold	No
9	Actinomyces denticolens	DSM 20671	Cow dental plaque	NZ_FQYL00000000.1	Scaffold	No
10	Actinomyces denticolens	NCTC11490	Cow dental plaque	NZ_UFSA00000000.1	Contigs	No
11	Actinomyces europaeus	ACS-120-V-Col10b	Unknown	NZ_AGWN00000000.1	Scaffold	No
12	Actinomyces europaeus	UMB0652	Human urogenital tract	NZ_PNHW00000000.1	Scaffold	No
13	Actinomyces gaoshouyii	pika_114	GI tract of Ochotona curzoniae	NZ_MVIV00000000.1	Scaffold	No
14	Actinomyces gaoshouyii	pika_113	GI tract of Ochotona curzoniae	NZ_CP020468.1	Complete	No
15	Actinomyces georgiae	F0490	Unknown	NZ_AKFS00000000.1	Contigs	No
16	Actinomyces georgiae	DSM66843	Human gingival crevices	NZ_AUBM00000000.1	Scaffold	No
17	Actinomyces gerencseriae	DSM6844	Human gingival crevices	NZ_AUBN00000000.1	Scaffold	63.1;Michiganin_A
18	Actinomyces glycerintolerans	G10	Sheep rumen	NZ_FQTT00000000.1	Scaffold	No
19	Actinomyces graevenitzii	C83	Human isolate	NZ_AWSC00000000.1	Scaffold	161.1;Flavucin
20	Actinomyces graevenitzii	F0530	Human oral cavity	NZ_ACRN00000000.1	Scaffold	36.1;geobacillin_I
21	Actinomyces graevenitzii	UMB0286	Human urogenital tract	NZ_PNHV00000000.1	Scaffold	No
22	Actinomyces hominis	UMB0859	Human urogenital tract	NZ_PNHU00000000.1	Scaffold	LAPs
23	Actinomyces hongkongensis	HKU8	Human isolate	NZ_CP017298.1	Complete	No
24	Actinomyces hordeovulneris	DSM20732	Canine ascites fluid	NZ_MQVS00000000.1	Scaffold	No
25	Actinomyces ihuae	SD1	Human gut microbiome	NZ_CZPX00000000.1	Contigs	No
26	Actinomyces israelii	DSM76651 (43320?0	Human brain abscess	NZ_JONS00000000.1	Scaffold	141.1;Variacin
27	Actinomyces johnsonii	F0510	Human gingivival plaque	NZ_AWSE00000000.1	Scaffold	82.3;Linocin-M18
28	Actinomyces johnsonii	F0542	Human oral cavity	NZ_AWSD00000000.1	Scaffold	No
29	Actinomyces liubinyangii	VUL4_1	Faeces of Gypaetus barbatus	NZ_MQSU00000000.1	Scaffold	No
30	Actinomyces liubinyangii	VUL4_2	Faeces of Gypaetus barbatus	NZ_MQSV00000000.1	Contigs	No
31	Actinomyces marimammalium	DSM15383	Samples from two dead seals and a porpoise	NZ_MPDM00000000.1	Scaffold	No
32	Actinomyces marseillensis	Marseille-P2818	Human sputum	NZ_FTLP00000000.1	Scaffold	No
33	Actinomyces massiliensis	F0489	Unknown	NZ_AKIO00000000.1	Scaffold	No
34	Actinomyces massiliensis	4401291	Human blood culture	NZ_AKFT00000000.1	Contigs	No
35	Actinomyces mediterranea	D0489	Human gut microbiome	NZ_FTPB00000000.1	Contigs	193.2;putative_bacteriocin
36	Actinomyces meyeri	W712	Unknown	NZ_CP012072.1	Complete	No
37	Actinomyces meyeri	DSM20733	Human purulent pleurisy	NZ_FNLK00000000.1	Contigs	No
38	Actinomyces minihominis	Marseille-P3850	Human stool	NZ_FYEG00000000.1	Contigs	No
39	Actinomyces naeslundii	ATCC 27039	Human abdominal abscess	NZ_MSRJ00000000.1	Scaffold	141.1;Variacin, 82.3;Linocin-M18
40	Actinomyces naeslundii	F6E1	Human dental plaque	NZ_MSRS00000000.1	Scaffold	296.1;Streptomonomicin, 82.3;Linocin-M18
41	Actinomyces naeslundii	Howell 279	Human	NZ_ALJK00000000.1	Contigs	82.3;Linocin-M18
42	Actinomyces naeslundii	WE6B-3	Human dental plaque	NZ_MSKZ00000000.1	Scaffold	82.3;Linocin-M18
43	Actinomyces naeslundii	W8-2-3	Human dental plaque	NZ_MSLB00000000.1	Scaffold	82.3;Linocin-M18
44	Actinomyces naeslundii	R19039	Human liver abscess	NZ_MSRH00000000.1	Scaffold	82.3;Linocin-M18
45	Actinomyces naeslundii	R13240	Human subphrenic abscess	NZ_MSRI00000000.1	Scaffold	82.3;Linocin-M18
46	Actinomyces naeslundii	R8152	IUCD	NZ_MSRL00000000.1	Scaffold	82.3;Linocin-M18
47	Actinomyces naeslundii	F12B1	Human dental plaque	NZ_MSRQ00000000.1	Scaffold	82.3;Linocin-M18
48	Actinomyces naeslundii	MMRC12-1	Human soft lesion	NZ_MSRR00000000.1	Scaffold	82.3;Linocin-M18
49	Actinomyces naeslundii	Pn6N	Human dental plaque	NZ_PKKP00000000.1	Scaffold	82.3;Linocin-M18
50	Actinomyces naeslundii	CCUG 37599	Human cerebrospinal fluid	NZ_PKKK00000000.1	Scaffold	82.3;Linocin-M18
51	Actinomyces naeslundii	T23P-1	Human dental plaque	AP017894.1	Complete	82.3;Linocin-M18
52	Actinomyces naeslundii	S65A	Human dental plaque	MSRK00000000.1	Scaffold	82.3;Linocin-M18
53	Actinomyces naeslundii	S44D	Human dental plaque	NZ_MSRU00000000.1	Scaffold	82.3;Linocin-M18, 141.1;Variacin, LAPs
54	Actinomyces naeslundii	S43L	Human dental plaque	NZ_MSRO00000000.1	Scaffold	82.3;Linocin-M18, 145.1;Subtilosin_A
55	Actinomyces naeslundii	R24330	IUCD	NZ_MSKY00000000.1	Scaffold	82.3;Linocin-M18, Lanthipeptide_class_II
56	Actinomyces naeslundii	NCTC 10301	Human dental plaque	NZ_MSLA00000000.1	Scaffold	82.3;Linocin-M18, Lanthipeptide_class_II
57	Actinomyces naeslundii	MB-1	Human dental plaque	NZ_MSKX00000000.1	Scaffold	82.3;Linocin-M18, Lanthipeptide_class_II
58	Actinomyces naeslundii	G127B	Human dental plaque	NZ_MSRT00000000.1	Scaffold	82.3;Linocin-M18, LAPs, 118.2;Lactococcin_972
59	Actinomyces naeslundii	CCUG 35334	Human blood culture	NZ_MSRM00000000.1	Contigs	LAPs, 82.3;Linocin-M18
60	Actinomyces naeslundii	UMB0731	Human urogenital tract	NZ_MSRP00000000.1	Scaffold	LAPs, 82.3;Linocin-M18
61	Actinomyces naeslundii	UMB0181	Human urogenital tract	NZ_MSRN00000000.1	Scaffold	LAPs, 82.3;Linocin-M18
62	Actinomyces nasicola	KPR-1	Human nose	NZ_MQVR00000000.1	Scaffold	LAPs
63	Actinomyces nasicola	DSM 19116	Human anthral washout	NZ_FNQV00000000.1	Contigs	No
64	Actinomyces neuii	BVS029A5	Human urogenital tract	NZ_AGWP00000000.1	Scaffold	No
65	Actinomyces neuii	MJR8396A	Human vaginal isolate	NZ_LRPJ00000000.1	Scaffold	No
66	Actinomyces neuii	UMB0125	Human urogenital tract	NZ_PKKO00000000.1	Contigs	No
67	Actinomyces neuii	UMB0402	Human urogenital tract	NZ_PKKN00000000.1	Scaffold	No
68	Actinomyces neuii subsp. neuii	DSM 8576	Human mammary hematoma	NZ_ATUW00000000.1	Contigs	No
69	Actinomyces odontolyticus	ATCC 17982	Carious lesions of the dentine	NZ_ACYT00000000.2	Scaffold	LAPs
70	Actinomyces odontolyticus	F0309	Human	NZ_AAYI00000000.2	Scaffold	No
71	Actinomyces odontolyticus	XH001	Human oral cavity	NZ_LLVT00000000.1	Scaffold	No
72	Actinomyces odontolyticus	UMB0018	Human urogenital tract	NZ_PKKM00000000.1	Scaffold	No
73	Actinomyces odontolyticus	NCTC9935	Human dental caries	NZ_UAPR00000000.1	Contigs	No
74	Actinomyces oris	S24V	Human dental plaque	NZ_MSGO00000000.1	Scaffold	118.2;Lactococcin_972
75	Actinomyces oris	K20	Unknown	NZ_MSKL00000000.1	Scaffold	118.2;Lactococcin_972
76	Actinomyces oris	T14V	Human dental plaque	MSKI00000000.1	Scaffold	118.2;Lactococcin_972, 227.1;TP_1161
77	Actinomyces oris	MG-1	Human dental plaque	NZ_PKKL00000000.1	Scaffold	118.2;Lactococcin_972, 82.3;Linocin-M18
78	Actinomyces oris	S64C	Human dental plaque	NZ_BABV00000000.1	Contigs	82.3;Linocin-M18
79	Actinomyces oris	CCUG 33920	Human dental plaque	NZ_CP014232.1	Complete	82.3;Linocin-M18
80	Actinomyces oris	R21091	Human brain abscess	NZ_MAUB00000000.1	Contigs	82.3;Linocin-M18
81	Actinomyces oris	P6N	Human dental plaque	NZ_MSQE00000000.1	Scaffold	82.3;Linocin-M18
82	Actinomyces oris	MMRCO6-1	Human soft lesion	NZ_MSKM00000000.1	Scaffold	82.3;Linocin-M18
83	Actinomyces oris	M48-1B-1	Human dental plaque	NZ_MSKN00000000.1	Scaffold	82.3;Linocin-M18
84	Actinomyces oris	F28B1	Human dental plaque	NZ_MSKO00000000.1	Scaffold	82.3;Linocin-M18
85	Actinomyces oris	CCUG 34286	Human gingival crevices	NZ_MSKV00000000.1	Scaffold	82.3;Linocin-M18
86	Actinomyces oris	A19A-1	Human skin lesion	NZ_MSKW00000000.1	Scaffold	82.3;Linocin-M18
87	Actinomyces oris	R11372	IUCD	NZ_MSKU00000000.1	Scaffold	82.3;Linocin-M18, 118.2;Lactococcin_972
88	Actinomyces oris	WE8B-23	Human dental plaque	NZ_MSKR00000000.1	Scaffold	82.3;Linocin-M18, 296.1;Streptomonomicin
89	Actinomyces oris	A7A-1	Human skin lesion	NZ_MSKS00000000.1	Scaffold	82.3;Linocin-M18, LAPs,
90	Actinomyces oris	R23275	Human blood culture	NZ_MSKT00000000.1	Scaffold	LAPs, 82.3;Linocin-M18
91	Actinomyces oris	W11-1-1	Human dental plaque	NZ_MSKQ00000000.1	Scaffold	LAPs, 82.3;Linocin-M18, 118.2;Lactococcin_972
92	Actinomyces oris	G53E	Human dental plaque	NZ_MSKP00000000.1	Scaffold	LAPs, 82.3;Linocin-M18, 296.1;Streptomonomicin
93	Actinomyces oris	F4D1	Human dental plaque	NZ_MSKK00000000.1	Scaffold	Thiopeptide, 118.2;Lactococcin_972
94	Actinomyces oris	UMB0183	Human urogenital tract	NZ_MSKJ00000000.1	Scaffold	No
95	Actinomyces pacaensis	Marseille-P2985	Human sputum	NZ_LT635457.1	Complete	No
96	Actinomyces polynesiensis	MS2	Human gut	NZ_CCXH00000000.1	Contigs	81.3;Linocin_M18Bacteriocin
97	Actinomyces provencensis	SN12	Human stool	NZ_FTLI00000000.1	Scaffold	81.3;Linocin_M18Bacteriocin
98	Actinomyces radicidentis	CCUG 36733	Human root canal scraping	NZ_CP014228.1	Complete	Lanthipeptide_class_II, 194.2;putative_bacteriocin, 78.3;linocin_CFP29_homolog
99	Actinomyces radingae	DSM 9169	Human	NZ_LT629792.1	Complete	No
100	Actinomyces ruminicola	KPR-7B	Cattle rumen	NZ_FNHU00000000.1	Scaffold	118.2;Lactococcin_972
101	Actinomyces ruminicola	DSM 27982	Cattle rumen	NZ_FNIM00000000.1	Scaffold	No
102	Actinomyces slackii	ATCC 49928	Oral cavity	NZ_AUAK00000000.1	Scaffold	No
103	Actinomyces sp.	VUL4_3	Aegypius monachus	NZ_CP032514.1	Complete	LAPs
104	Actinomyces sp.	2129	Human faeces	NZ_CP017812.1	Complete	No
105	Actinomyces sp.	S2_006_000_R1_54	Hospital surfaces & sink samples	QFPC00000000.1	Contigs	No
106	Actinomyces sp.	ICM47	Human oral cavity	NZ_PPPL00000000.1	Scaffold	118.2;Lactococcin_972
107	Actinomyces sp.	ICM39	Human	NZ_CP027862.1	Complete	122.1;Staphylococcins_C55a_SacaA
108	Actinomyces sp.	ICM58	Human	NZ_QMIO00000000.1	Scaffold	122.1;Staphylococcins_C55a_SacaA
109	Actinomyces sp.	Chiba101	Domestic pig	NZ_OOHN00000000.1	Contigs	141.1;Variacin
110	Actinomyces sp.	HPA0247	Unknown	NZ_ALCA00000000.1	Contigs	161.1;Flavucin
111	Actinomyces sp.	ph3	Human stool	NZ_ALIY00000000.1	Contigs	161.1;Flavucin
112	Actinomyces sp.	Z16	Tibetan antelope (Pantholops hodgsonii) faeces	NZ_LTNX00000000.1	Scaffold	161.1;Flavucin
113	Actinomyces sp.	ICM54	Unknown	NZ_QYRR00000000.1	Contigs	63.1;Michiganin_A
114	Actinomyces sp.	S4-C9	Human vaginal isolate	NZ_MTPX00000000.2	Contigs	64.1;Microbisporicin,_NAI_107
115	Actinomyces sp.	S6-Spd3	Human vaginal isolate	NZ_PKMC00000000.1	Scaffold	64.1;Microbisporicin,_NAI_107
116	Actinomyces sp.	HMSC075B09	Human tissue wound	NZ_LWNX00000000.1	Scaffold	82.3;Linocin-M18
117	Actinomyces sp.	HMSC064C12	Human wound	NZ_LTXO00000000.1	Scaffold	82.3;Linocin-M18
118	Actinomyces sp.	HMSC072A03	Human urine	NZ_QMIN00000000.1	Scaffold	Lanthipeptide_class_II
119	Actinomyces sp.	HMSC035G02	Human sputum	NZ_ALCB00000000.1	Contigs	No
120	Actinomyces sp.	HMSC065F12	Human	NZ_CAGY00000000.1	Contigs	No
121	Actinomyces sp.	HMSC062G12	Human abscess	NZ_ATCA00000000.1	Scaffold	No
122	Actinomyces sp.	HMSC065F11	Human wound	NZ_JDFI00000000.1	Contigs	No
123	Actinomyces sp.	HMSC075C01	Human cheek abscess	NZ_JRMV00000000.1	Contigs	No
124	Actinomyces sp.	HMSC08A09	Human	NZ_JRMU00000000.1	Contigs	No
125	Actinomyces sp.	HMSC08A01	Human urogenital tract	NZ_LWOG00000000.1	Scaffold	No
126	Actinomyces sp.	HMSC06A08	Human urogenital tract	NZ_LWNY00000000.1	Scaffold	No
127	Actinomyces sp.	CtC 72	Cattle rumen	NZ_LTEW00000000.1	Scaffold	No
128	Actinomyces sp.	Marseille-P3109	Human sputum	NZ_LTEK00000000.1	Scaffold	No
129	Actinomyces sp.	UMB0138	Human urogenital tract	NZ_LTEH00000000.1	Scaffold	No
130	Actinomyces sp.	UMB0918	Human urogenital tract	NZ_LTXG00000000.1	Scaffold	No
131	Actinomyces sp.	553	Tibetan antelope (Pantholops hodgsonii) faeces	NZ_LTVP00000000.1	Scaffold	No
132	Actinomyces sp.	Z5	Tibetan antelope (Pantholops hodgsonii) faeces	NZ_LTUQ00000000.1	Scaffold	No
133	Actinomyces sp.	Z3	Tibetan antelope (Pantholops hodgsonii) faeces	NZ_AP017896.1	Complete	No
134	Actinomyces sp.	2119	Tibetan antelope (Pantholops hodgsonii) faeces	NZ_PNHT00000000.1	Scaffold	No
135	Actinomyces sp. oral taxon	F0330	Human oral cavity	NZ_AFUR00000000.1	Contigs	118.2;Lactococcin_972, 82.3;Linocin-M18
136	Actinomyces sp. oral taxon	F0332	Human oral cavity	NZ_AFBL00000000.1	Scaffold	141.1;Variacin
137	Actinomyces sp. oral taxon	F0337	Human oral cavity	NZ_AFQC00000000.1	Scaffold	141.1;Variacin
138	Actinomyces sp. oral taxon	F0310	Human oral cavity	NZ_ACUY00000000.2	Scaffold	64.1;Microbisporicin,_NAI_107
139	Actinomyces sp. oral taxon	F0338	Human oral cavity	NZ_ACTB00000000.1	Scaffold	82.3;Linocin-M18
140	Actinomyces sp. oral taxon	F0386	Human oral cavity	NZ_AEPP00000000.1	Scaffold	No
141	Actinomyces sp. oral taxon	F0400	Human oral cavity	NZ_AEUH00000000.1	Scaffold	No
142	Actinomyces sp. oral taxon	F0384	Human oral cavity	NZ_AECW00000000.1	Scaffold	No
143	Actinomyces sp. oral taxon	F0379	Human oral cavity	NZ_AMEW00000000.1	Scaffold	No
144	Actinomyces sp. oral taxon	F0311	Human oral cavity	NZ_AWSF00000000.1	Scaffold	No
145	Actinomyces sp. oral taxon	F0543	Human gingival plaque	NZ_AWSG00000000.1	Scaffold	No
146	Actinomyces sp. oral taxon	F0631	Human gingival plaque	NZ_CP027236.1	Complete	No
147	Actinomyces sp. oral taxon	F0588	Human gingival plaque	NZ_CP012590.1	Complete	No
148	Actinomyces succiniciruminis	AM4	Cattle rumen	GCA_900002405.1	Scaffold	No
149	Actinomyces suimastitidis	DSM 15538	Pig mammary abscess	NZ_AUBF00000000.1	Scaffold	No
150	Actinomyces timoneneis	DSM 23828	Human osteo-articular sample	NZ_AKGF00000000.1	Scaffold	No
151	Actinomyces turicensis	ACS-279-V-Col4	Human urogenital tract	NZ_AGWQ00000000.1	Scaffold	No
152	Actinomyces turicensis	UMB0250	Human urogenital tract	NZ_PKKJ00000000.1	Scaffold	No
153	Actinomyces urinae	Marseille-P2225	Human urine	NZ_FPKP00000000.1	Scaffold	No
154	Actinomyces urogenitalis	DORA 12	Infant gut	NZ_ACFH00000000.1	Scaffold	No
155	Actinomyces urogenitalis	DSM 15434	Human urogenital tract	NZ_JRMT00000000.1	Contigs	No
156	Actinomyces urogenitalis	S6-C4	Human vaginal isolate	NZ_JUUL00000000.1	Contigs	No
157	Actinomyces urogenitalis	752_PACI	Human	NZ_PKHA00000000.1	Scaffold	No
158	Actinomyces urogenitalis	UMB0319	Human urogenital tract	AZLV00000000.1	Scaffold	No
159	Actinomyces vaccimaxillae	DSM 15804	Cattle jaw lesion	NZ_ATUX00000000.1	Contigs	Lanthipeptide_class_I
160	Actinomyces viscosus	C505	Human upper respiratory tract	NZ_ACRE00000000.2	Scaffold	82.3;Linocin-M18
161	Actinomyces vulturis	VUL7	Faeces of vulture	NZ_LZRK00000000.1	Scaffold	No
