# Supplementary material for: Actinomyces Produces Defensin-Like Bacteriocins (Actifensins) with a Highly Degenerate Structure and Broad Antimicrobial Activity
Source: J Bacteriol. 2020 Jan 29;202(4):e00529-19. doi: 10.1128/JB.00529-19 (PMC6989792; doi:10.1128/JB.00529-19)
Supplement: Supplemental file 2 [file JB.00529-19-s0002.xlsx]

## Sheet: Sheet1
Uniprot Entry	Refseq Accession	Species	UniPROT Submitted name	Gene	Afn gene	Peptide sequence	Length	Note4	Note5	Source
A0A1R1GX51 (obsolete)	OMG10321.1	Actinomyces_naeslundii_Pn6N	hypothetical protein		afnA	MSQFIRRSSKLTNVTFNQSLLSETCPPLEGGEGFGCPGQEYWCDGHCKANGFQYGKCDSLFWHRCHCFE	69		Predicted actifensin homolog	Identified by BLAST
	WP_076067805.1	Actinomyces_naeslundii_S44D	hypothetical protein		afnA	MNRFVRRSRSLADVTFASVLRSETHAPLEGAEGHGCRPFGSDFECDEWCTYKGYRGGYCSWGVVCTCYGG	70		Predicted actifensin homolog	Identified by BLAST
A0A1Q8W836	OLO60437.1	Actinomyces_oris_CCUG_34286	Uncharacterized protein	BKH23_08770	afnA7	MELFSRRCKSLSDSRFSDAMNAETRNPLETSNCFACPFNEHQCHNHCLSTGYRGGFCGGFAAATCRCY	68		Predicted actifensin homolog	Identified by BLAST
A0A1Q8W807	WP_075372937.1	Actinomyces_oris_CCUG_34286	Arthropod defensin	BKH23_08775	afnA6	MDKFTRRTAPLSDADFKQAVSSETQAPIESAEGHGCPADEYRCYRDCRAMGYRGGYCDSRTLWLRCTCY	69		Predicted actifensin homolog	Identified by BLAST
A0A1Q8W821	WP_075372938.1	Actinomyces_oris_CCUG_34286	Arthropod defensin	BKH23_08780	afnA5	MPQFVRRSTALADVTFEQALHSETHAPTEGAEYNCPTDESPCDRHCRYSGYRGGYCGGALKTSCRCY	67		Predicted actifensin homolog	Identified by BLAST
A0A1Q8W842	WP_075372939.1	Actinomyces_oris_CCUG_34286	Arthropod defensin	BKH23_08785	afnA4	MDKFTRRTAPLSDADFKQAVSSETQAPIEGAEGFGCPNDEYTCNAHCQSVGYRGGYCDFWTAWRRCTCY	69		Predicted actifensin homolog	Identified by BLAST
A0A1Q8W822	WP_075372940.1	Actinomyces_oris_CCUG_34286	Arthropod defensin	BKH23_08790	afnA3	MDKFTRRTAPLSAADFKQAISSETQAPIEGTEGFSCPGAEYACNAHCRSIGYRGGYCGSWLNLRCRCY	68		Predicted actifensin homolog	Identified by BLAST
A0A1Q8W845	WP_075372941.1	Actinomyces_oris_CCUG_34286	Arthropod defensin	BKH23_08795	afnA2	MPRFVRRSTALADVTFAQALHSETHPPTEGAEYNCPTDESPCDRHCRYSGYRGGYCGGALKTSCRCY	67		Predicted actifensin homolog	Identified by BLAST
A0A1Q8W812	WP_075372942.1	Actinomyces_oris_CCUG_34286	Arthropod defensin	BKH23_08800	afnA1	MDKFTRRTAPLSDADFKQAVSSETQAPIEGAEGFGCPNDEYTCNAHCQSVGYRGGYCDFWTGWRRCTCY	69		Predicted actifensin homolog	Identified by BLAST
A0A1Q8VQJ8	OLO50376.1	Actinomyces_oris_MMRCO6-1	Uncharacterized protein	BKH27_13445	afnA2	MELFSRRCTSLSDSRFSDTMNAETRNPLETSDCFACPFNEHQCHNHCLSTGYRGGFCGGFAAATCRCH	68	C75	Predicted actifensin homolog	Identified by BLAST
A0A1Q8VUC7	OLO51711.1	Actinomyces_oris_MMRCO6-1	Uncharacterized protein	BKH27_11350	afnA4	MDMFSRRRTSLSDNRFRGTMNAETRNPLETSNCFACPFNEHQCHNHCLSKGYRGGFCGGFAAATCRCH	68	C50	Predicted actifensin homolog	Identified by BLAST
A0A1Q8VQM4	WP_075371451.1	Actinomyces_oris_MMRCO6-1	Arthropod defensin	BKH27_13440	afnA1	MDKFTRRTTTLSDSDFSQAVSSETQAPIEGAEGIGCPGAEYGCNKRCRSIGYRGGYCGSLFNLRCHCY	68	C75	Predicted actifensin homolog	Identified by BLAST
	WP_081384611	Actinomyces_oris_MMRCO6-1			afnA3	MDMFSRRRTSLSDNRFRGTMNAETRNPLETSNCFACPFNEHQCHNHCLSKGYRGGFCGGFAAATCRCH	68	C50	Predicted actifensin homolog	Identified by BLAST
A0A1Q8VUC9		Actinomyces_oris_MMRCO6-1	Arthropod defensin	BKH27_11365	afnA1	MDKFTRRTANLVDADKALNAETHAPIEGAEGFGCPWNAYECDRHCMSKGYTGGNCRGKIR QTCHCY	66	C50	Predicted actifensin homolog	Identified by BLAST
A0A1Q8VU92		Actinomyces_oris_MMRCO6-1	Uncharacterized protein	BKH27_11360	afnA2	MPHFVRRSTALADVTFEQALHSETHTPTEGAEYKCPTDESPCDRHCRYSGYRGGYCGGIL KTSCRCY	67	C50	Predicted actifensin homolog	Identified by BLAST
A0A1Q8HYK1	OLL13937.1	Actinomyces_oris_S64C	Uncharacterized protein	BKH30_00540	afnA5	MELFSRRCKSLSDSRFSDAMNAETRNPLETSDCFACPFNEHQCHNHCLSTGYRGGFCGGFAAATCRCY	68		Predicted actifensin homolog	Identified by BLAST
A0A1Q8W479	WP_075250109.1	Actinomyces_oris_S64C	Arthropod defensin	BKH30_00535	afnA4	MDKFTRRTAPLSDADSKHAISSETQAPIEGAEGFGCPNEYRCNAHCQSVGYQGGYCDFWTARRRCTCY	68		Predicted actifensin homolog	Identified by BLAST
A0A1Q8W480	WP_075250110.1	Actinomyces_oris_S64C	Arthropod defensin	BKH30_00530	afnA3	MDKFTRRAAPLSDASFNQAISSETQAPIEGAEYGCPGAEYGCNNRCRSIGYRGGYCGSLFNLRCLCY	67		Predicted actifensin homolog	Identified by BLAST
A0A1Q8HYL9	WP_075250111.1	Actinomyces_oris_S64C	Arthropod defensin	BKH30_00525	afnA2	MPRFVRRSTALADVTFAQALHSETHAPTEGAEYNCPTDESPCDRHCRYSGYRGGYCGGALKTSCHCY	67		Predicted actifensin homolog	Identified by BLAST
A0A1Q8W4A1	WP_075250112.1	Actinomyces_oris_S64C	Arthropod defensin	BKH30_00520	afnA1	MDKFTRRTASLSDSDFKQAISSETHAPIEGAEGFGCPDESRCNAHCQNNGFDRGRCDSIFALRCHCSYYR	70		Predicted actifensin homolog	Identified by BLAST
		Actinomyces_ruminicola_DPC7226		afnA	afnA	MKKFIRRSSSLAAASFEQAFQSETQVPLEGAEGFGCNLITSNPYQCSNHCKSVGYRGGYCKLRTVCTCY	69		Predicted actifensin homolog	Identified by BLAST
A0A2G1PKG8	WP_086615404.1	Actinomyces_sp._CtC_72	Arthropod defensin	BW737_000795	afnA	MRKFIRRSSSLAAASFEQALRSETQAPLEGAEGFGCPNEYKCNRHCKSVNYRGGYCDFWTARLRCTCY	68		Predicted actifensin homolog	Identified by BLAST
E7N5J7	EFW28530.1	Actinomyces_sp._oral_taxon_171_F0337	Arthropod defensin	HMPREF9057_00041	afnA4	MKKKIYMDMFSRRRKSLNDSRFNDAMNAETRSPLETSDCFACPFNEHQCHNHCLSKGYRGGFCGGFAAATCRCH	74		Predicted actifensin homolog	Identified by BLAST
E7N5J8	WP_009393171.1	Actinomyces_sp._oral_taxon_171_F0337	Arthropod defensin	HMPREF9057_00042	afnA3	MDKFTRRTTTLSDSDFSQAVSSETQAPIEGTEDLSCPWAPSVCNRHCLSHGYRGGYCAGPIKLVCHCY	68		Predicted actifensin homolog	Identified by BLAST
E7N5J89	WP_009393172.1	Actinomyces_sp._oral_taxon_171_F0337	Arthropod defensin	HMPREF9057_00043	afnA1	MDKFTRRTANLVDADKALNAETHAPIEGAEGFGCPWNAYECDRHCVSKGYTGGNCRGKIRQTCHCY	66		Predicted actifensin homolog	Identified by BLAST
	WP_087943934.1	Actinomyces_sp._oral_taxon_171_F0337		Not annotated	afnA2	MPHFVRRSTALADVTFEQALHSETHTPTEGAEYNCPTDESPCDRHCRYSGYRGGYCGGILKTSCRCY	67		Predicted actifensin homolog	Identified by BLAST
A0A0M4GT42	WP_053587718.1	Actinomyces_sp._oral_taxon_414_F0588	Uncharacterized protein	AM609_13910	afnA	MKFIRRSNNLTDVSFTQALHSETRAPLEGAEGYGCSPLSSDYQCTEHCRYIGYRGGYCAWGIVCTCY	67		Predicted actifensin homolog	Identified by BLAST
A0A418USV4	WP_119836390.1	Actinomyces_sp_2119	Arthropod defensin	D4740_07960	afnA1	MHPLIRRTTALAGADFAQALRSETHAPVEGSESFPCLGHPARCFAHCRKAGFRGGYCVPIRRCVCY	66		Predicted actifensin homolog	Identified by BLAST
A0A418USX7	WP_119836391.1	Actinomyces_sp_2119	Arthropod defensin	D4740_07965	afnA2	MPHFIRRTTTLAGADFTQALRSETHAPTEGAEPFGCPALEFVCNRHCRSIARNYYKGKCVGMFKQTCKCFSY	72		Predicted actifensin homolog	Identified by BLAST
A0A418USS8	WP_119836392.1	Actinomyces_sp_2119	Arthropod defensin	D4740_07970	afnA3	MSQFIRRTTALAGADFTQALRSETHAPTEGGEPFGCPFNSFTCHRHCKSIPGYRGGYCKGRLNQTCKCYR	70		Predicted actifensin homolog	Identified by BLAST
A0A386KUX4_9ACTO (obsolete)	WP_120203678.1	Actinomyces_sp_2129			afnA	MSQFIRRTTTLAGADFTQALRSETHAPTEGAEGPCPLNEKKCSQICRAKGYKGGYCGSFANLVCKCY	67		Predicted actifensin homolog	Identified by BLAST
	WP_083313529	Actinomyces_sp_HMSC075C01		HMPREF2883_RS00205	afnA3	MKKENYMDMFSRRRTSLSDNRFRGTMNAETRNPLETSNCFACPFNEHQCHNHCLSKGYRGGFCGGFAAA	69		Predicted actifensin homolog	Identified by BLAST
	WP_083313538	Actinomyces_sp_HMSC075C01		HMPREF2883_RS13750	afnA4	ETQAPIEGAEGIGCPGAEYGCNKRCRSIGYRGGYCGSLFNLRCHCY	46		Predicted actifensin homolog	Identified by BLAST
A0A1F1FXP8	WP_070658097.1﻿	Actinomyces sp. HMSC075C01	Uncharacterized protein	HMPREF2883_RS00210	afnA1	MDKFTRRTANLVDADKALNAETHAPIEGAEGFGCPWNAYECDRHCMSKGYTGGNCRGKIRQTCHCY	66		Predicted actifensin homolog	Identified by BLAST
		Actinomyces sp. HMSC075C01		HMPREF2883_RS13755	afnA2	MPHFVRRSTALADVTFEQALHSETHTPTEGAEYKCPTDESPCDR HCRYSGYRGGYCGGILKTSCRCY	67		Predicted actifensin homolog	Identified by BLAST
A0A1L7RM03	CED90093.1	Actinomyces_succiniciruminis_AM4	Knottin, scorpion toxin-like	AAM4_0198	afnA2	MKKFIRRSSSLDAVSFEQALKSETHVPLEGAEGFGCPFRPGDCYKYCRSKGFRVGVCDSLANMRCHCYY	69		Predicted actifensin homolog	Identified by BLAST
A0A1L7RLG2	CED90094.1	Actinomyces_succiniciruminis_AM4	Arthropod defensin	AAM4_0199	afnA1	MKNFIRRSSSLDAVSFEQALRSETHAPLEGAEGFGCPFSERSCDTHCMTKGYRGGYCKGAVRQTCVCYK	69		Predicted actifensin homolog	Identified by BLAST
	WP_083281242	Corynebacterium_sp_HMSC06D04			afnA	MSTFIRNTSSNVATIDATISNELLAPLEGADGFGCPDDYKCSDYCRSIGYNNGYCSIWSFNRRCVCK	67		Predicted actifensin homolog	Identified by BLAST
A0A1Q2TL15		Actinomyces sp. Chiba101	Cysteine-rich antibacterial peptide	CHIBA101_0489	afnA1	MDKFTRRTADLAANELGDDINAETRTPLEDAEGFGCPFNAYQCHSHCLSIGRRGGYCRGL VRQTCVCYR	69		Predicted CSαβ fold peptide	Identified by Dash et. al (2019)
A0A1Q2TM05		Actinomyces sp. Chiba101	Cysteine-rich antibacterial peptide	CHIBA101_0490	afnA2	MKQFARRTATLADATFTQALDSETKPPTEGAEFSCPMTDYPCIMHCKAIGYRGGYCGGFL NLSCRCH	67		Predicted CSαβ fold peptide	Identified by Dash et. al (2019)
G9PPH4		Actinomyces sp. oral taxon 849 str. F0330	Uncharacterized protein	HMPREF0975_02295	afnA	MSQFIRRTSTLTDISFSDALHSESHMPLEGAEGPCPHNETKCGEVCRGMGYTGGYCHSWF NLICKCY	67		Predicted CSαβ fold peptide	Identified by Dash et. al (2019)
U1QAH3		Actinomyces johnsonii F0542	Arthropod defensin	HMPREF1979_01045	afnA	MSQFIRRTSTLTDISFSDALHSESHMPLEGAEGPCPHNETKCGEVCRGMGYTGGYCHSWF NLICKCY	67		Predicted CSαβ fold peptide	Identified by Dash et. al (2019)
A0A1M6BQ74		Actinomyces denticolens PA	Arthropod defensin	SAMN05216246_102303	afnA1	MDKFTRRTADLAANELGDDINAETRTPLEDAEGFGCPFNAYQCHSHCLSIGRRGGYCRGL VRQTCVCYR	70		Predicted CSαβ fold peptide	Identified by Dash et. al (2019)
A0A1M6BQ72		Actinomyces denticolens PA	Arthropod defensin	SAMN05216246_102304	afnA2	MKQFARRTATLADATFTQALDSETKPPTEGAEFSCPMTDYPCIMHCKAIGYRGGYCGGFL NLSCRCH	69		Predicted CSαβ fold peptide	Identified by Dash et. al (2019)
A0A1Q8HYK1		Actinomyces oris S24-V	Uncharacterized protein	BKH30_00540	afnA5	MELFSRRCKSLSDSRFSDAMNAETRNPLETSDCFACPFNEHQCHNHCLSTGYRGGFCGGF AAATCRCY	68		Predicted CSαβ fold peptide	Identified by Dash et. al (2019)
A0A1Q8W480		Actinomyces oris S24-V	Arthropod defensin	BKH30_00530	afnA3	MDKFTRRAAPLSDASFNQAISSETQAPIEGAEYGCPGAEYGCNNRCRSIGYRGGYCGSLF NLRCLCY	67		Predicted CSαβ fold peptide	Identified by Dash et. al (2019)
A0A1Q8W4A1		Actinomyces oris S24-V	Arthropod defensin	BKH30_00520	afnA1	MDKFTRRTASLSDSDFKQAISSETHAPIEGAEGFGCPDESRCNAHCQNNGFDRGRCDSIF ALRCHCSYYR	70		Predicted CSαβ fold peptide	Identified by Dash et. al (2019)
A0A1Q8W479		Actinomyces oris S24-V	Arthropod defensin	BKH30_00535	afnA4	MDKFTRRTAPLSDADSKHAISSETQAPIEGAEGFGCPNEYRCNAHCQSVGYQGGYCDFWT ARRRCTCY	68		Predicted CSαβ fold peptide	Identified by Dash et. al (2019)
		Actinomyces oris S24-V	Arthropod defensin	BKH30_00525	afnA2	MPRFVRRSTALADVTFAQALHSETHAPTEGAEYNCPTDESPCDR HCRYSGYRGGYCGGALKTSCHCY	68		Predicted CSαβ fold peptide	Identified by Dash et. al (2019)

## Sheet: Sheet2
>	Actinomyces_naeslundii_Pn6N	afnA	MSQFIRRSSKLTNVTFNQSLLSETCPPLEGGEGFGCPGQEYWCDGHCKANGFQYGKCDSLFWHRCHCFE
>	Actinomyces_naeslundii_S44D	afnA	MNRFVRRSRSLADVTFASVLRSETHAPLEGAEGHGCRPFGSDFECDEWCTYKGYRGGYCSWGVVCTCYGG
>	Actinomyces_oris_CCUG_34286	afnA7	MELFSRRCKSLSDSRFSDAMNAETRNPLETSNCFACPFNEHQCHNHCLSTGYRGGFCGGFAAATCRCY
>	Actinomyces_oris_CCUG_34286	afnA6	MDKFTRRTAPLSDADFKQAVSSETQAPIESAEGHGCPADEYRCYRDCRAMGYRGGYCDSRTLWLRCTCY
>	Actinomyces_oris_CCUG_34286	afnA5	MPQFVRRSTALADVTFEQALHSETHAPTEGAEYNCPTDESPCDRHCRYSGYRGGYCGGALKTSCRCY
>	Actinomyces_oris_CCUG_34286	afnA4	MDKFTRRTAPLSDADFKQAVSSETQAPIEGAEGFGCPNDEYTCNAHCQSVGYRGGYCDFWTAWRRCTCY
>	Actinomyces_oris_CCUG_34286	afnA3	MDKFTRRTAPLSAADFKQAISSETQAPIEGTEGFSCPGAEYACNAHCRSIGYRGGYCGSWLNLRCRCY
>	Actinomyces_oris_CCUG_34286	afnA2	MPRFVRRSTALADVTFAQALHSETHPPTEGAEYNCPTDESPCDRHCRYSGYRGGYCGGALKTSCRCY
>	Actinomyces_oris_CCUG_34286	afnA1	MDKFTRRTAPLSDADFKQAVSSETQAPIEGAEGFGCPNDEYTCNAHCQSVGYRGGYCDFWTGWRRCTCY
>	Actinomyces_oris_MMRCO6_1_C75	afnA2	MELFSRRCTSLSDSRFSDTMNAETRNPLETSDCFACPFNEHQCHNHCLSTGYRGGFCGGFAAATCRCH
>	Actinomyces_oris_MMRCO6_1_C50	afnA4	MDMFSRRRTSLSDNRFRGTMNAETRNPLETSNCFACPFNEHQCHNHCLSKGYRGGFCGGFAAATCRCH
>	Actinomyces_oris_MMRCO6_1_C75	afnA1	MDKFTRRTTTLSDSDFSQAVSSETQAPIEGAEGIGCPGAEYGCNKRCRSIGYRGGYCGSLFNLRCHCY
>	Actinomyces_oris_MMRCO6_1_C50	afnA3	MDMFSRRRTSLSDNRFRGTMNAETRNPLETSNCFACPFNEHQCHNHCLSKGYRGGFCGGFAAATCRCH
>	Actinomyces_oris_MMRCO6_1_C50	afnA1	MDKFTRRTANLVDADKALNAETHAPIEGAEGFGCPWNAYECDRHCMSKGYTGGNCRGKIR QTCHCY
>	Actinomyces_oris_MMRCO6_1_C50	afnA2	MPHFVRRSTALADVTFEQALHSETHTPTEGAEYKCPTDESPCDRHCRYSGYRGGYCGGIL KTSCRCY
>	Actinomyces_oris_S64C	afnA5	MELFSRRCKSLSDSRFSDAMNAETRNPLETSDCFACPFNEHQCHNHCLSTGYRGGFCGGFAAATCRCY
>	Actinomyces_oris_S64C	afnA4	MDKFTRRTAPLSDADSKHAISSETQAPIEGAEGFGCPNEYRCNAHCQSVGYQGGYCDFWTARRRCTCY
>	Actinomyces_oris_S64C	afnA3	MDKFTRRAAPLSDASFNQAISSETQAPIEGAEYGCPGAEYGCNNRCRSIGYRGGYCGSLFNLRCLCY
>	Actinomyces_oris_S64C	afnA2	MPRFVRRSTALADVTFAQALHSETHAPTEGAEYNCPTDESPCDRHCRYSGYRGGYCGGALKTSCHCY
>	Actinomyces_oris_S64C	afnA1	MDKFTRRTASLSDSDFKQAISSETHAPIEGAEGFGCPDESRCNAHCQNNGFDRGRCDSIFALRCHCSYYR
>	Actinomyces_ruminicola_DPC7226	afnA	MKKFIRRSSSLAAASFEQAFQSETQVPLEGAEGFGCNLITSNPYQCSNHCKSVGYRGGYCKLRTVCTCY
>	Actinomyces_sp._CtC_72	afnA	MRKFIRRSSSLAAASFEQALRSETQAPLEGAEGFGCPNEYKCNRHCKSVNYRGGYCDFWTARLRCTCY
>	Actinomyces_sp._oral_taxon_171_F0337	afnA4	MKKKIYMDMFSRRRKSLNDSRFNDAMNAETRSPLETSDCFACPFNEHQCHNHCLSKGYRGGFCGGFAAATCRCH
>	Actinomyces_sp._oral_taxon_171_F0337	afnA3	MDKFTRRTTTLSDSDFSQAVSSETQAPIEGTEDLSCPWAPSVCNRHCLSHGYRGGYCAGPIKLVCHCY
>	Actinomyces_sp._oral_taxon_171_F0337	afnA1	MDKFTRRTANLVDADKALNAETHAPIEGAEGFGCPWNAYECDRHCVSKGYTGGNCRGKIRQTCHCY
>	Actinomyces_sp._oral_taxon_171_F0337	afnA2	MPHFVRRSTALADVTFEQALHSETHTPTEGAEYNCPTDESPCDRHCRYSGYRGGYCGGILKTSCRCY
>	Actinomyces_sp._oral_taxon_414_F0588	afnA	MKFIRRSNNLTDVSFTQALHSETRAPLEGAEGYGCSPLSSDYQCTEHCRYIGYRGGYCAWGIVCTCY
>	Actinomyces_sp_2119	afnA1	MHPLIRRTTALAGADFAQALRSETHAPVEGSESFPCLGHPARCFAHCRKAGFRGGYCVPIRRCVCY
>	Actinomyces_sp_2119	afnA2	MPHFIRRTTTLAGADFTQALRSETHAPTEGAEPFGCPALEFVCNRHCRSIARNYYKGKCVGMFKQTCKCFSY
>	Actinomyces_sp_2119	afnA3	MSQFIRRTTALAGADFTQALRSETHAPTEGGEPFGCPFNSFTCHRHCKSIPGYRGGYCKGRLNQTCKCYR
>	Actinomyces_sp_2129	afnA	MSQFIRRTTTLAGADFTQALRSETHAPTEGAEGPCPLNEKKCSQICRAKGYKGGYCGSFANLVCKCY
>	Actinomyces_sp_HMSC075C01	afnA3	MKKENYMDMFSRRRTSLSDNRFRGTMNAETRNPLETSNCFACPFNEHQCHNHCLSKGYRGGFCGGFAAA
>	Actinomyces_sp_HMSC075C01	afnA4	ETQAPIEGAEGIGCPGAEYGCNKRCRSIGYRGGYCGSLFNLRCHCY
>	Actinomyces sp. HMSC075C01	afnA1	MDKFTRRTANLVDADKALNAETHAPIEGAEGFGCPWNAYECDRHCMSKGYTGGNCRGKIRQTCHCY
>	Actinomyces sp. HMSC075C01	afnA2	MPHFVRRSTALADVTFEQALHSETHTPTEGAEYKCPTDESPCDR HCRYSGYRGGYCGGILKTSCRCY
>	Actinomyces_succiniciruminis_AM4	afnA2	MKKFIRRSSSLDAVSFEQALKSETHVPLEGAEGFGCPFRPGDCYKYCRSKGFRVGVCDSLANMRCHCYY
>	Actinomyces_succiniciruminis_AM4	afnA1	MKNFIRRSSSLDAVSFEQALRSETHAPLEGAEGFGCPFSERSCDTHCMTKGYRGGYCKGAVRQTCVCYK
>	Corynebacterium_sp_HMSC06D04	afnA	MSTFIRNTSSNVATIDATISNELLAPLEGADGFGCPDDYKCSDYCRSIGYNNGYCSIWSFNRRCVCK
>	Actinomyces sp. Chiba101	afnA1	MDKFTRRTADLAANELGDDINAETRTPLEDAEGFGCPFNAYQCHSHCLSIGRRGGYCRGL VRQTCVCYR
>	Actinomyces sp. Chiba101	afnA2	MKQFARRTATLADATFTQALDSETKPPTEGAEFSCPMTDYPCIMHCKAIGYRGGYCGGFL NLSCRCH
>	Actinomyces sp. oral taxon 849 str. F0330	afnA	MSQFIRRTSTLTDISFSDALHSESHMPLEGAEGPCPHNETKCGEVCRGMGYTGGYCHSWF NLICKCY
>	Actinomyces johnsonii F0542	afnA	MSQFIRRTSTLTDISFSDALHSESHMPLEGAEGPCPHNETKCGEVCRGMGYTGGYCHSWF NLICKCY
>	Actinomyces denticolens PA	afnA1	MDKFTRRTADLAANELGDDINAETRTPLEDAEGFGCPFNAYQCHSHCLSIGRRGGYCRGL VRQTCVCYR
>	Actinomyces denticolens PA	afnA2	MKQFARRTATLADATFTQALDSETKPPTEGAEFSCPMTDYPCIMHCKAIGYRGGYCGGFL NLSCRCH
>	Actinomyces oris S24-V	afnA5	MELFSRRCKSLSDSRFSDAMNAETRNPLETSDCFACPFNEHQCHNHCLSTGYRGGFCGGF AAATCRCY
>	Actinomyces oris S24-V	afnA3	MDKFTRRAAPLSDASFNQAISSETQAPIEGAEYGCPGAEYGCNNRCRSIGYRGGYCGSLF NLRCLCY
>	Actinomyces oris S24-V	afnA1	MDKFTRRTASLSDSDFKQAISSETHAPIEGAEGFGCPDESRCNAHCQNNGFDRGRCDSIF ALRCHCSYYR
>	Actinomyces oris S24-V	afnA4	MDKFTRRTAPLSDADSKHAISSETQAPIEGAEGFGCPNEYRCNAHCQSVGYQGGYCDFWT ARRRCTCY
>	Actinomyces oris S24-V	afnA2	MPRFVRRSTALADVTFAQALHSETHAPTEGAEYNCPTDESPCDR HCRYSGYRGGYCGGALKTSCHCY

## Sheet: Sheet3
Corynebacterium_sp_HMSC06D04_afnA	------MSTFIRNTSSN-VATIDATISNELLAPLEGADGFGCP----DDYKCSDYCRSI-	48
Actinomyces_oris_MMRCO6_1_C75_afnA2	------MELFSRRCTSLSDSRFSDTMNAETRNPLETSDCFACP---FNEHQCHNHCLST-	50
Actinomyces_oris_CCUG_34286_afnA7	------MELFSRRCKSLSDSRFSDAMNAETRNPLETSNCFACP---FNEHQCHNHCLST-	50
Actinomyces_oris_S64C_afnA5	------MELFSRRCKSLSDSRFSDAMNAETRNPLETSDCFACP---FNEHQCHNHCLST-	50
Actinomyces_oris_S24V_afnA5	------MELFSRRCKSLSDSRFSDAMNAETRNPLETSDCFACP---FNEHQCHNHCLST-	50
Actinomyces_sp_oral_taxon_171_F0337_afnA4	MKKKIYMDMFSRRRKSLNDSRFNDAMNAETRSPLETSDCFACP---FNEHQCHNHCLSK-	56
Actinomyces_oris_MMRCO6_1_C50_afnA4	------MDMFSRRRTSLSDNRFRGTMNAETRNPLETSNCFACP---FNEHQCHNHCLSK-	50
Actinomyces_oris_MMRCO6_1_C50_afnA3	------MDMFSRRRTSLSDNRFRGTMNAETRNPLETSNCFACP---FNEHQCHNHCLSK-	50
Actinomyces_sp_HMSC075C01_afnA3	MKKENYMDMFSRRRTSLSDNRFRGTMNAETRNPLETSNCFACP---FNEHQCHNHCLSK-	56
Actinomyces_oris_MMRCO6_1_C50_afnA1	------MDKFTRRTANLVDA--DKALNAETHAPIEGAEGFGCP---WNAYECDRHCMSK-	48
Actinomyces_sp_HMSC075C01_afnA1	------MDKFTRRTANLVDA--DKALNAETHAPIEGAEGFGCP---WNAYECDRHCMSK-	48
Actinomyces_sp_oral_taxon_171_F0337_afnA1	------MDKFTRRTANLVDA--DKALNAETHAPIEGAEGFGCP---WNAYECDRHCVSK-	48
Actinomyces_sp_Chiba101_afnA1	------MDKFTRRTADLAANELGDDINAETRTPLEDAEGFGCP---FNAYQCHSHCLSI-	50
Actinomyces_denticolens_PA_afnA1	------MDKFTRRTADLAANELGDDINAETRTPLEDAEGFGCP---FNAYQCHSHCLSI-	50
Actinomyces_sp_2119_afnA1	------MHPLIRRTTALAGADFAQALRSETHAPVEGSESFPCL---GHPARCFAHCRKA-	50
Actinomyces_sp_Chiba101_afnA2	------MKQFARRTATLADATFTQALDSETKPPTEGAEF-SCP---MTDYPCIMHCKAI-	49
Actinomyces_denticolens_PA_afnA2	------MKQFARRTATLADATFTQALDSETKPPTEGAEF-SCP---MTDYPCIMHCKAI-	49
Actinomyces_oris_MMRCO6_1_C50_afnA2	------MPHFVRRSTALADVTFEQALHSETHTPTEGAEY-KCP---TDESPCDRHCRYS-	49
Actinomyces_sp_HMSC075C01_afnA2	------MPHFVRRSTALADVTFEQALHSETHTPTEGAEY-KCP---TDESPCDRHCRYS-	49
Actinomyces_sp_oral_taxon_171_F0337_afnA2	------MPHFVRRSTALADVTFEQALHSETHTPTEGAEY-NCP---TDESPCDRHCRYS-	49
Actinomyces_oris_CCUG_34286_afnA5	------MPQFVRRSTALADVTFEQALHSETHAPTEGAEY-NCP---TDESPCDRHCRYS-	49
Actinomyces_oris_CCUG_34286_afnA2	------MPRFVRRSTALADVTFAQALHSETHPPTEGAEY-NCP---TDESPCDRHCRYS-	49
Actinomyces_oris_S64C_afnA2	------MPRFVRRSTALADVTFAQALHSETHAPTEGAEY-NCP---TDESPCDRHCRYS-	49
Actinomyces_oris_S24-V_afnA2	------MPRFVRRSTALADVTFAQALHSETHAPTEGAEY-NCP---TDESPCDRHCRYS-	49
Actinomyces_sp_2119_afnA2	#NAME?	51
Actinomyces_sp_2119_afnA3	#NAME?	51
Actinomyces_sp_2129_afnA	------MSQFIRRTTTLAGADFTQALRSETHAPTEGAEG-PCP---LNEKKCSQICRAK-	49
Actinomyces_sp_oral_taxon_849_str_F0330_afnA	------MSQFIRRTSTLTDISFSDALHSESHMPLEGAEG-PCP---HNETKCGEVCRGM-	49
Actinomyces_johnsonii_F0542_afnA	------MSQFIRRTSTLTDISFSDALHSESHMPLEGAEG-PCP---HNETKCGEVCRGM-	49
Actinomyces_naeslundii_S44D_afnA	------MNRFVRRSRSLADVTFASVLRSETHAPLEGAEGHGCRPF-GSDFECDEWCTYK-	52
Actinomyces_sp_oral_taxon_414_F0588_afnA	-------MKFIRRSNNLTDVSFTQALHSETRAPLEGAEGYGCSPL-SSDYQCTEHCRYI-	51
Actinomyces_sp_oral_taxon_171_F0337_afnA3	------MDKFTRRTTTLSDSDFSQAVSSETQAPIEGTEDLSCP---WAPSVCNRHCLSH-	50
Actinomyces_oris_CCUG_34286_afnA3	------MDKFTRRTAPLSAADFKQAISSETQAPIEGTEGFSCP---GAEYACNAHCRSI-	50
Actinomyces_oris_MMRCO6_1_C75_afnA1	------MDKFTRRTTTLSDSDFSQAVSSETQAPIEGAEGIGCP---GAEYGCNKRCRSI-	50
Actinomyces_sp_HMSC075C01_afnA4_	----------------------------ETQAPIEGAEGIGCP---GAEYGCNKRCRSI-	28
Actinomyces_oris_S64C_afnA3	------MDKFTRRAAPLSDASFNQAISSETQAPIEGAE-YGCP---GAEYGCNNRCRSI-	49
Actinomyces_oris_S24V_afnA3	------MDKFTRRAAPLSDASFNQAISSETQAPIEGAE-YGCP---GAEYGCNNRCRSI-	49
Actinomyces_ruminicola_DPC7226_afnA	------MKKFIRRSSSLAAASFEQAFQSETQVPLEGAEGFGCNLITSNPYQCSNHCKSV-	53
Actinomyces_oris_S64C_afnA1	------MDKFTRRTASLSDSDFKQAISSETHAPIEGAEGFGCP---D-ESRCNAHCQNN-	49
Actinomyces_oris_S24V_afnA1	------MDKFTRRTASLSDSDFKQAISSETHAPIEGAEGFGCP---D-ESRCNAHCQNN-	49
Actinomyces_sp_CtC_72_afnA	------MRKFIRRSSSLAAASFEQALRSETQAPLEGAEGFGCP---N-EYKCNRHCKSV-	49
Actinomyces_oris_CCUG_34286_afnA6	------MDKFTRRTAPLSDADFKQAVSSETQAPIESAEGHGCP---ADEYRCYRDCRAM-	50
Actinomyces_oris_S64C_afnA4	------MDKFTRRTAPLSDADSKHAISSETQAPIEGAEGFGCP---N-EYRCNAHCQSV-	49
Actinomyces_oris_S24V_afnA4	------MDKFTRRTAPLSDADSKHAISSETQAPIEGAEGFGCP---N-EYRCNAHCQSV-	49
Actinomyces_oris_CCUG_34286_afnA4	------MDKFTRRTAPLSDADFKQAVSSETQAPIEGAEGFGCP---NDEYTCNAHCQSV-	50
Actinomyces_oris_CCUG_34286_afnA1	------MDKFTRRTAPLSDADFKQAVSSETQAPIEGAEGFGCP---NDEYTCNAHCQSV-	50
Actinomyces_naeslundii_Pn6N_afnA	------MSQFIRRSSKLTNVTFNQSLLSETCPPLEGGEGFGCP---GQEYWCDGHCKAN-	50
Actinomyces_succiniciruminis_AM4_afnA2	------MKKFIRRSSSLDAVSFEQALKSETHVPLEGAEGFGCP---FRPGDCYKYCRSK-	50
Actinomyces_succiniciruminis_AM4_afnA1	------MKNFIRRSSSLDAVSFEQALRSETHAPLEGAEGFGCP---FSERSCDTHCMTK-	50
