# Supplementary material for: Actinomyces Produces Defensin-Like Bacteriocins (Actifensins) with a Highly Degenerate Structure and Broad Antimicrobial Activity
Source: J Bacteriol. 2020 Jan 29;202(4):e00529-19. doi: 10.1128/JB.00529-19 (PMC6989792; doi:10.1128/JB.00529-19)
Supplement: Supplemental file 3 [file JB.00529-19-s0003.xlsx]

## Sheet: Sheet1
Indicator Species	Growth Medium	Incubation Conditions
Actinomyces neuii LMG 19524t	BHI	37 °C, O2-
Actinomyces radingae LMG 15960t	BHI	37 °C, O2-
Bacillus cereus NCIMB700577	BHI	37 °C, O2+
Bacillus subtilus S249	BHI	37 °C, O2+
Bacillus thuringiensis DPC6431	BHI	37 °C, O2+
Clostridium difficile DPC6534	RCM	37 °C, O2-
Clostridium sporogenes LMG10143	RCM	37 °C, O2-
Enterococcus faecium APC1031	TSY	37 °C, O2-
Enterococcus faecium NCDO942	TSY	37 °C, O2-
Escherichia coli DPC6054	BHI	37 °C, O2+
Lactobacillus acidophilus DPC5377	MRS	37 °C, O2-
Lactobacillus delbrueckii ssp. bulgaricus LMG6901	MRS	37 °C, O2-
Lactobacillus delbrueckii ssp. lactis DPC5387	MRS	37 °C, O2-
Lactobacillus helveticus DPC5353	MRS	37 °C, O2-
Lactobacillus helveticus DPC5385	MRS	37 °C, O2-
Lactococcus lactis ATCC11454	GM17	30 °C, O2+
Lactococcus lactis ssp. lactis DPC3147	GM17	30 °C, O2+
Listeria innocua DPC1768	BHI	37 °C, O2+
Listeria monocytogenes DPC3572	BHI	37 °C, O2+
Listeria monocytogenes DPC6893	BHI	37 °C, O2+
Pediococcus acidilactici LMG2351	MRS	30 °C, O2+
Salmonella enterica ser. Typhimurium DPC6046	BHI	37 °C, O2+
Staphylococcus aureus DPC5645	BHI	37 °C, O2+
Staphylococcus aureus R963	BHI	37 °C, O2+
Streptococcus agalactiae APC1055	BHI	37 °C, O2+
